# Supplementary material for: Construction of new polygon mesh-type phantoms based on adult Japanese voxel phantoms
Source: PLoS One. 2024 Oct 23;19(10):e0309753. doi: 10.1371/journal.pone.0309753 (PMC13037799; doi:10.1371/journal.pone.0309753)
Supplement: S1 Table — (XLSX) [file pone.0309753.s001.xlsx]

## Sheet: S1 Table
	S1 Table. The numerical values plotted in Fig 4.
		Effective doses per fluence (pGy cm2)
		Japanese polygon mesh-type phantoms	Japanese voxel phantoms	ICRP Publication 116
	0.01	0.0443812	0.105817	0.06687
	0.015	0.129179	0.203337	0.15132
	0.02	0.216993	0.270275	0.2184
	0.03	0.304391	0.329482	0.304983
	0.04	0.33184	0.346539	0.343629
	0.05	0.345144	0.355448	0.36499
	0.06	0.362078	0.371294	0.38437
	0.07	0.386687	0.395981	0.42316
	0.08	0.416873	0.42673	0.44208
	0.1	0.49326	0.504364	0.5143
	0.15	0.72454	0.742455	0.74875
	0.2	0.978705	0.999872	1.00152
	0.3	1.48886	1.51732	1.5042
	0.4	1.98077	2.01198	2.0034
	0.5	2.44501	2.48437	2.4752
	0.511	2.41496	2.53639	2.50352
	0.6	2.88776	2.93113	2.8968
	0.662	3.14967	3.19452	3.16557
	0.8	3.70756	3.7634	3.7269
	1	4.46363	4.51726	4.47
	1.117	4.86806	4.92104	4.85592
	1.33	5.58949	5.61383	5.54991
	1.5	6.1168	6.11454	6.11544
	2	7.53758	7.47324	7.4745
	3	9.87994	9.67485	9.73092
	4	11.9342	11.5128	11.616
	5	13.6641	13.1278	13.2963
	6	15.2465	14.6229	14.8764
	6.129	15.4178	14.832	15.0657
	8	18.0313	17.2606	17.8086
	10	20.5512	19.6181	20.352
	15	25.7945	24.7417	25.704
	20	30.134	28.9486	30.555
