# Supplementary material for: Construction of new polygon mesh-type phantoms based on adult Japanese voxel phantoms
Source: PLoS One. 2024 Oct 23;19(10):e0309753. doi: 10.1371/journal.pone.0309753 (PMC13037799; doi:10.1371/journal.pone.0309753)
Supplement: S2 Table — (XLSX) [file pone.0309753.s002.xlsx]

## Sheet: S2 Table
		S2 Table. The numerical values plotted in Fig 5.
			Absorbed doses per fluence (pGy cm2)
		Photon energy(MeV)	JPM	JM-103
		0.01	2.13851	2.21213
		0.015	1.38772	1.42013
		0.02	0.936081	0.92783
		0.03	0.526467	0.523035
		0.04	0.384915	0.382142
		0.05	0.332407	0.332071
		0.06	0.314505	0.321707
		0.07	0.324759	0.334889
		0.08	0.351625	0.353679
		0.1	0.418298	0.428956
		0.15	0.645077	0.661124
		0.2	0.88969	0.926182
		0.3	1.40368	1.41233
		0.4	1.84883	1.91027
		0.5	2.23507	2.25791
		0.511	2.29199	2.31753
		0.6	2.61278	2.60782
		0.662	2.78968	2.85409
		0.8	3.10848	3.17796
		1	3.46212	3.61679
		1.117	3.73158	3.80281
		1.33	3.98375	4.08706
		1.5	4.16915	4.37068
		2	4.79452	4.9012
		3	5.78763	5.73295
		4	6.66064	6.49691
		5	7.29971	7.33897
		6	7.99689	8.05362
		6.129	8.04384	8.20355
		8	9.17886	9.63713
		10	10.5208	10.8893
		15	13.6338	14.0352
		20	16.5665	16.7193
