# Supplementary material for: Construction of new polygon mesh-type phantoms based on adult Japanese voxel phantoms
Source: PLoS One. 2024 Oct 23;19(10):e0309753. doi: 10.1371/journal.pone.0309753 (PMC13037799; doi:10.1371/journal.pone.0309753)
Supplement: S3 Table — (XLSX) [file pone.0309753.s003.xlsx]

## Sheet: S3 Table
		S3 Table. The numerical values plotted in Fig 6.
			Absorbed doses per fluence (pGy cm2)
		Photon energy(MeV)	Sensitive region (50–100 μm)	All-skin region
		0.01	3.33231	2.13851
		0.015	1.64707	1.38772
		0.02	1.00702	0.936081
		0.03	0.572259	0.526467
		0.04	0.356201	0.384915
		0.05	0.308161	0.332407
		0.06	0.294568	0.314505
		0.07	0.296337	0.324759
		0.08	0.351187	0.351625
		0.1	0.423326	0.418298
		0.15	0.689898	0.645077
		0.2	0.943023	0.88969
		0.3	1.37176	1.40368
		0.4	1.61675	1.84883
		0.5	1.65066	2.23507
		0.511	1.69961	2.29199
		0.6	1.80494	2.61278
		0.662	2.02985	2.78968
		0.8	2.00418	3.10848
		1	2.45478	3.46212
		1.117	2.56198	3.73158
		1.33	2.75616	3.98375
		1.5	2.96031	4.16915
		2	3.49896	4.79452
		3	4.31266	5.78763
		4	5.19192	6.66064
		5	6.10709	7.29971
		6	6.68152	7.99689
		6.129	6.67766	8.04384
		8	7.78143	9.17886
		10	8.96925	10.5208
		15	11.8588	13.6338
		20	14.8441	16.5665
