# Supplementary material for: Construction of new polygon mesh-type phantoms based on adult Japanese voxel phantoms
Source: PLoS One. 2024 Oct 23;19(10):e0309753. doi: 10.1371/journal.pone.0309753 (PMC13037799; doi:10.1371/journal.pone.0309753)
Supplement: S4 Table — (XLSX) [file pone.0309753.s004.xlsx]

## Sheet: S4 Table
		S4 Table. The numerical values plotted in Fig 7.
			Absorbed doses per particle fluence (pGy cm2
		Photon energy(MeV)	JPF	JF-103
		0.01	1.05774	0.892224
		0.015	1.85256	1.7305
		0.02	1.4412	1.38946
		0.03	0.81786	0.779664
		0.04	0.535776	0.510384
		0.05	0.430074	0.405744
		0.06	0.396816	0.374616
		0.07	0.401304	0.379738
		0.08	0.426012	0.407208
		0.1	0.505818	0.485712
		0.15	0.77154	0.746928
		0.2	1.0614	1.04232
		0.3	1.6467	1.62024
		0.4	2.2161	2.17046
		0.5	2.77968	2.69674
		0.511	2.82312	2.75208
		0.6	3.26724	3.18634
		0.662	3.58272	3.48317
		0.8	4.15806	4.12152
		1	4.90992	4.95312
		1.117	5.33148	5.41056
		1.33	5.90904	6.05136
		1.5	6.2358	6.408
		2	6.3444	6.6864
		3	5.80752	5.94816
		4	5.17632	5.30352
		5	4.76562	4.93584
		6	4.49118	4.65067
		6.129	4.44654	4.60963
		8	4.11294	4.31938
		10	3.98376	4.10275
		15	3.66948	3.82056
		20	3.55938	3.72259
