# Supplementary material for: Construction of new polygon mesh-type phantoms based on adult Japanese voxel phantoms
Source: PLoS One. 2024 Oct 23;19(10):e0309753. doi: 10.1371/journal.pone.0309753 (PMC13037799; doi:10.1371/journal.pone.0309753)
Supplement: S5 Table — (XLSX) [file pone.0309753.s005.xlsx]

## Sheet: S5 Table
		S5 Table. The numerical values plotted in Fig 8.
			JPM
		Photon energy(MeV)	Sensitive region	Insensitive region
		0.01	1.31321	0.664061
		0.015	1.95562	1.59697
		0.02	1.48754	1.35541
		0.03	0.80145	0.787176
		0.04	0.516672	0.520627
		0.05	0.423314	0.417253
		0.06	0.385601	0.38663
		0.07	0.390304	0.390647
		0.08	0.414937	0.415709
		0.1	0.501836	0.495745
		0.15	0.76759	0.764946
		0.2	1.06938	1.05534
		0.3	1.63566	1.63574
		0.4	2.19352	2.18174
		0.5	2.73811	2.71947
		0.511	2.77477	2.78093
		0.6	3.20978	3.21243
		0.662	3.51055	3.50454
		0.8	4.16224	4.13462
		1	5.03061	4.95035
		1.117	5.35501	5.40961
		1.33	5.91006	6.14211
		1.5	6.13844	6.61588
		2	5.75695	7.18645
		3	4.82118	6.50247
		4	4.27448	5.85406
		5	3.87917	5.41437
		6	3.66811	5.1161
		6.129	3.60298	5.06392
		8	3.34058	4.72423
		10	3.19933	4.5467
		15	3.01493	4.29624
		20	2.94403	4.22791
