# Supplementary material for: Construction of new polygon mesh-type phantoms based on adult Japanese voxel phantoms
Source: PLoS One. 2024 Oct 23;19(10):e0309753. doi: 10.1371/journal.pone.0309753 (PMC13037799; doi:10.1371/journal.pone.0309753)
Supplement: S6 Table — (XLSX) [file pone.0309753.s006.xlsx]

## Sheet: S6 Table
		S6 Table. The numerical values plotted in Fig 9.
		Electron energy (MeV)	Lens (Sensitive region)	Lens (Insensitive region)	Eyeball
		0.01	-	-	-
		0.015	-	-	-
		0.02	-	-	-
		0.03	0.00033887	0.000233376	2.06227
		0.04	0.000469574	0.000371962	2.73581
		0.05	0.000834864	0.000576384	3.41376
		0.06	0.00118483	0.00076848	4.1016
		0.07	0.00137275	0.000921168	4.78464
		0.08	0.00142906	0.00108979	5.46624
		0.1	0.00204878	0.00163882	6.83424
		0.15	0.00347592	0.00282091	10.2677
		0.2	0.00504864	0.00414168	13.7074
		0.3	0.0100776	0.0077832	20.7629
		0.4	0.0143554	0.0113045	28.283
		0.5	0.021253	0.0162374	36.1243
		0.511	0.0223109	0.0169085	37.0008
		0.6	0.107702	0.0219312	44.2032
		0.662	2.74387	0.0674928	49.32
		0.8	57.9792	4.2143	60.624
		1	257.851	54.1824	76.3536
		1.117	345.73	113.534	85.5648
		1.33	421.675	237.245	103.138
		1.5	438.418	320.184	118.157
		2	415.978	406.848	167.794
		3	361.982	368.414	267.37
		4	336.6	342.13	342.245
		5	326.261	330.931	377.309
		6	319.291	323.846	378.955
		6.129	319.306	323.304	378.576
		8	313.224	317.28	362.856
		10	307.843	312.235	348.97
		15	302.717	305.851	328.901
		20	301.91	305.179	321.49
