# Supplementary material for: Construction of new polygon mesh-type phantoms based on adult Japanese voxel phantoms
Source: PLoS One. 2024 Oct 23;19(10):e0309753. doi: 10.1371/journal.pone.0309753 (PMC13037799; doi:10.1371/journal.pone.0309753)
Supplement: S7 Table — (XLSX) [file pone.0309753.s007.xlsx]

## Sheet: S7 Table
	S7 Table. The numerical values plotted in Fig 10.
		Absorbed doses per fluence (pGy cm2)
	Electron energy (MeV)	Lens (Sensitive region) - JPM	Lens (Sensitive region) -JPF	Eyeball - JPM	Eyeball - JPF
	0.01	-	-	-	-
	0.015	-	-	-	-
	0.02	-	-	-	-
	0.03	0.00031448	0.00033887	1.84977	2.06227
	0.04	0.000516836	0.000469574	2.45209	2.73581
	0.05	0.000710385	0.000834864	3.05877	3.41376
	0.06	0.00096642	0.00118483	3.67411	4.1016
	0.07	0.0013402	0.00137275	4.28641	4.78464
	0.08	0.00145618	0.00142906	4.89606	5.46624
	0.1	0.0019993	0.00204878	6.12058	6.83424
	0.15	0.00340049	0.00347592	9.19152	10.2677
	0.2	0.0057284	0.00504864	12.2725	13.7074
	0.3	0.00927264	0.0100776	18.5632	20.7629
	0.4	0.0143473	0.0143554	25.2868	28.283
	0.5	0.0206591	0.021253	32.2912	36.1243
	0.511	0.0215428	0.0223109	33.0775	37.0008
	0.6	0.0413712	0.107702	39.5195	44.2032
	0.662	1.10503	2.74387	44.1059	49.32
	0.8	35.8761	57.9792	54.3652	60.624
	1	206.497	257.851	68.6041	76.3536
	1.117	305.971	345.73	76.7848	85.5648
	1.33	399.305	421.675	92.352	103.138
	1.5	422.448	438.418	105.752	118.157
	2	417.924	415.978	149.9	167.794
	3	356.125	361.982	243.251	267.37
	4	329.722	336.6	319.09	342.245
	5	317.951	326.261	362.622	377.309
	6	311.953	319.291	371.576	378.955
	6.129	312.577	319.306	371.53	378.576
	8	308.521	313.224	357.162	362.856
	10	305.627	307.843	343.192	348.97
	15	302.312	302.717	326.243	328.901
	20	301.369	301.91	321.095	321.49
