# Supplementary material for: Construction of new polygon mesh-type phantoms based on adult Japanese voxel phantoms
Source: PLoS One. 2024 Oct 23;19(10):e0309753. doi: 10.1371/journal.pone.0309753 (PMC13037799; doi:10.1371/journal.pone.0309753)
Supplement: S8 Table — (XLSX) [file pone.0309753.s008.xlsx]

## Sheet: S8 Table
		S8 Table. Absorbed doses to all-skin regions in the JPF and JF-103 phantoms for photon irradiation in AP geometry.
			Absorbed doses per fluence (pGy/cm2)
		Photon energy(MeV)	JPF	JF-103
		0.01	2.24363	2.19867
		0.015	1.41967	1.41994
		0.02	0.94649	0.952611
		0.03	0.540296	0.53839
		0.04	0.387928	0.398261
		0.05	0.332284	0.341762
		0.06	0.316897	0.327065
		0.07	0.328714	0.339453
		0.08	0.355084	0.362009
		0.1	0.426353	0.427825
		0.15	0.656678	0.656087
		0.2	0.913813	0.918656
		0.3	1.39837	1.41221
		0.4	1.87615	1.90065
		0.5	2.24148	2.32869
		0.511	2.29146	2.36077
		0.6	2.6224	2.66937
		0.662	2.77639	2.83579
		0.8	3.10054	3.25439
		1	3.45076	3.6127
		1.117	3.56893	3.73236
		1.33	3.91474	3.99615
		1.5	4.103	4.35674
		2	4.77059	4.84245
		3	5.50732	5.65508
		4	6.31105	6.45133
		5	6.95924	7.25247
		6	7.83651	7.91336
		6.129	7.94515	8.06931
		8	8.94356	9.31226
		10	10.5377	10.4736
		15	13.4303	13.3611
		20	16.3089	16.1821
