# Supplementary material for: Construction of new polygon mesh-type phantoms based on adult Japanese voxel phantoms
Source: PLoS One. 2024 Oct 23;19(10):e0309753. doi: 10.1371/journal.pone.0309753 (PMC13037799; doi:10.1371/journal.pone.0309753)
Supplement: S9 Table — (XLSX) [file pone.0309753.s009.xlsx]

## Sheet: S9 Table
		S9 Table. Absorbed doses to sensitive and all-skin regions in the JPF phantom for photon irradiation in AP geometry.
			Absorbed doses per fluence (pGy/cm2)
		Photon energy(MeV)	Sensitive region (50–100 μm)	All-skin region
		0.01	3.28154	2.24363
		0.015	1.64494	1.41967
		0.02	0.976395	0.94649
		0.03	0.584528	0.540296
		0.04	0.402506	0.387928
		0.05	0.319801	0.332284
		0.06	0.313589	0.316897
		0.07	0.295953	0.328714
		0.08	0.365211	0.355084
		0.1	0.414703	0.426353
		0.15	0.704825	0.656678
		0.2	0.98194	0.913813
		0.3	1.35731	1.39837
		0.4	1.60198	1.87615
		0.5	1.7712	2.24148
		0.511	1.7706	2.29146
		0.6	1.74395	2.6224
		0.662	1.96612	2.77639
		0.8	2.14498	3.10054
		1	2.42915	3.45076
		1.117	2.52197	3.56893
		1.33	2.75116	3.91474
		1.5	2.7683	4.103
		2	3.43922	4.77059
		3	4.03731	5.50732
		4	5.27622	6.31105
		5	5.64691	6.95924
		6	6.50835	7.83651
		6.129	6.57011	7.94515
		8	7.60696	8.94356
		10	9.19382	10.5377
		15	11.9357	13.4303
		20	14.7774	16.3089
