# Supplementary material for: Construction of new polygon mesh-type phantoms based on adult Japanese voxel phantoms
Source: PLoS One. 2024 Oct 23;19(10):e0309753. doi: 10.1371/journal.pone.0309753 (PMC13037799; doi:10.1371/journal.pone.0309753)
Supplement: S10 Table — (XLSX) [file pone.0309753.s010.xlsx]

## Sheet: S10 Table
		S10 Table. Absorbed doses to the all-lens regions in the JPM and JM-103 phantoms for photon irradiation in AP geometry.
			Absorbed doses per particle fluence (pGy/cm2
		Photon energy(MeV)	JPM	JM-103
		0.01	0.774704	0.8034
		0.015	1.65812	1.67016
		0.02	1.37787	1.37892
		0.03	0.789594	0.77976
		0.04	0.519948	0.520404
		0.05	0.418283	0.421698
		0.06	0.386459	0.392934
		0.07	0.390585	0.396492
		0.08	0.415576	0.421134
		0.1	0.496782	0.49848
		0.15	0.765398	0.7689
		0.2	1.05776	1.05282
		0.3	1.63574	1.62246
		0.4	2.18369	2.16
		0.5	2.72267	2.69856
		0.511	2.77992	2.75034
		0.6	3.21196	3.18084
		0.662	3.50555	3.49386
		0.8	4.13938	4.15116
		1	4.964	4.98396
		1.117	5.40033	5.34258
		1.33	6.10256	5.9922
		1.5	6.53453	6.4788
		2	6.94278	6.9426
		3	6.2159	6.5412
		4	5.5848	5.94582
		5	5.15268	5.48064
		6	4.86923	5.1693
		6.129	4.81494	5.10768
		8	4.48843	4.74768
		10	4.31699	4.52394
		15	4.07784	4.28256
		20	4.00912	4.17792
