# Supplementary material for: Construction of new polygon mesh-type phantoms based on adult Japanese voxel phantoms
Source: PLoS One. 2024 Oct 23;19(10):e0309753. doi: 10.1371/journal.pone.0309753 (PMC13037799; doi:10.1371/journal.pone.0309753)
Supplement: S11 Table — (XLSX) [file pone.0309753.s011.xlsx]

## Sheet: S11 Table
		S11 Table. Absorbed doses to the lens (sensitive and insensitive regions) in the JPF phantom for photon irradiation in AP geometry.
		Photon energy(MeV)	Sensitive region	Insensitive region
		0.01	1.45214	0.777168
		0.015	2.04072	1.66675
		0.02	1.49549	1.36771
		0.03	0.790032	0.777504
		0.04	0.515952	0.509232
		0.05	0.405115	0.405874
		0.06	0.377237	0.374074
		0.07	0.379051	0.379877
		0.08	0.409238	0.40679
		0.1	0.477192	0.487488
		0.15	0.759744	0.744288
		0.2	1.0499	1.04074
		0.3	1.63627	1.61698
		0.4	2.17618	2.16926
		0.5	2.70235	2.69558
		0.511	2.75304	2.75189
		0.6	3.17146	3.18941
		0.662	3.43637	3.49277
		0.8	4.11307	4.12325
		1	4.99776	4.944
		1.117	5.32176	5.4288
		1.33	5.76576	6.10992
		1.5	5.9088	6.51072
		2	5.60928	6.90768
		3	4.63771	6.21744
		4	4.10198	5.55072
		5	3.83462	5.16192
		6	3.55267	4.87632
		6.129	3.55042	4.82736
		8	3.27787	4.53336
		10	3.12197	4.30426
		15	2.85653	4.01861
		20	2.80862	3.91042
