# Supplementary material for: Construction of new polygon mesh-type phantoms based on adult Japanese voxel phantoms
Source: PLoS One. 2024 Oct 23;19(10):e0309753. doi: 10.1371/journal.pone.0309753 (PMC13037799; doi:10.1371/journal.pone.0309753)
Supplement: S12 Table — (XLSX) [file pone.0309753.s012.xlsx]

## Sheet: S12 Table
		S12 Table. Absorbed doses to the lens (sensitive and insensitive regions) and eyeball of the JPM phantom for electron irradiation in AP geometry.
		Electron energy (MeV)	Lens (Sensitive region)	Lens (Insensitive region)	Eye ball
		0.01	-	-	-
		0.015	-	-	-
		0.02	-	-	-
		0.03	0.00031448	0.00020156	1.84977
		0.04	0.000516836	0.00033916	2.45209
		0.05	0.000710385	0.000540017	3.05877
		0.06	0.00096642	0.000758285	3.67411
		0.07	0.0013402	0.000911898	4.28641
		0.08	0.00145618	0.00110206	4.89606
		0.1	0.0019993	0.00160446	6.12058
		0.15	0.00340049	0.00270278	9.19152
		0.2	0.0057284	0.00408346	12.2725
		0.3	0.00927264	0.00749081	18.5632
		0.4	0.0143473	0.0110347	25.2868
		0.5	0.0206591	0.0157365	32.2912
		0.511	0.0215428	0.0165734	33.0775
		0.6	0.0413712	0.021443	39.5195
		0.662	1.10503	0.0325549	44.1059
		0.8	35.8761	2.0858	54.3652
		1	206.497	34.1632	68.6041
		1.117	305.971	79.833	76.7848
		1.33	399.305	190.195	92.352
		1.5	422.448	272.938	105.752
		2	417.924	392.691	149.9
		3	356.125	364.642	243.251
		4	329.722	334.745	319.09
		5	317.951	322.686	362.622
		6	311.953	316.836	371.576
		6.129	312.577	316.22	371.53
		8	308.521	310.456	357.162
		10	305.627	309.262	343.192
		15	302.312	305.292	326.243
		20	301.369	304.996	321.095
