# Supplementary material for: Construction of new polygon mesh-type phantoms based on adult Japanese voxel phantoms
Source: PLoS One. 2024 Oct 23;19(10):e0309753. doi: 10.1371/journal.pone.0309753 (PMC13037799; doi:10.1371/journal.pone.0309753)
Supplement: S1 Data — (XLSX) [file pone.0309753.s013.xlsx]

## Sheet: Active marrow
	The absorbed doses to active marrow calculated by using Japanese male polygon mesh-type (JPM) and voxel-type (JM-103) phantoms for irradiation of photon with energies from 0.01 to 20 MeV in AP geometry, along with the reference values (ICRP Publication 116) based on RCP-AM. The absorbed doses to the active marrow in the photon energy range from 0.01 to 20 MeV were calculated using Equilation (1) …								The absorbed doses to active marrow calculated by using Japanese female polygon mesh-type (JPF) and voxel-type (JF-103) phantoms for irradiation of photon with energies from 0.01 to 20 MeV in AP geometry, along with the reference values (ICRP Publication 116) based on RCP-AF. The absorbed doses to the active marrow in the photon energy range from 0.01 to 20 MeV were calculated using Equilation (1…
	Photon energy (MeV)	Absrobed doses (pSv cm2)			Absorbed dose ratio				Photon energy (MeV)	Absrobed doses (pSv cm2)			Absorbed dose ratio
		JPM	JM-103	RCP-AM	JPM/JM-103	JPM/RCP-AM	JM-103/RCP-AM			JPF	JF-103	RCP-AF	JPF/JF-103	JPF/RCP-AF	JF-103/RCP-AF
	0.01	0.00066483	0.00160264	0.00067	0.414835	0.992284	2.392		0.01	0.000503823	0.000913731	0.00035	0.551391	1.43949	2.61066
	0.015	0.012085	0.0118433	0.0178	1.02041	0.678932	0.665353		0.015	0.00959421	0.0148637	0.0169	0.645481	0.567705	0.879507
	0.02	0.0343777	0.0300223	0.0597	1.14507	0.575841	0.502886		0.02	0.0310573	0.0406117	0.0669	0.764738	0.464235	0.607052
	0.03	0.0801273	0.0696493	0.175	1.15044	0.45787	0.397996		0.03	0.0839623	0.0918147	0.202	0.914476	0.415655	0.454528
	0.04	0.121158	0.107448	0.267	1.1276	0.453774	0.402425		0.04	0.130552	0.13453	0.305	0.970429	0.428038	0.441081
	0.05	0.155987	0.141537	0.321	1.1021	0.485942	0.440925		0.05	0.166667	0.169995	0.362	0.980422	0.460405	0.469599
	0.06	0.18834	0.174829	0.355	1.07728	0.530534	0.492475		0.06	0.1986	0.203489	0.395	0.975971	0.502784	0.515162
	0.07	0.221059	0.20746	0.384	1.06555	0.575674	0.54026		0.07	0.23027	0.236811	0.423	0.972379	0.544374	0.559837
	0.08	0.254346	0.244017	0.409	1.04233	0.621874	0.596618		0.08	0.262624	0.273859	0.447	0.958975	0.587526	0.61266
	0.1	0.326213	0.319304	0.465	1.02164	0.701534	0.686674		0.1	0.333082	0.351439	0.502	0.947765	0.663509	0.700078
	0.15	0.52449	0.52343	0.639	1.00202	0.820797	0.819139		0.15	0.530427	0.565531	0.678	0.937927	0.782341	0.834116
	0.2	0.73585	0.739553	0.839	0.994992	0.877056	0.88147		0.2	0.742837	0.793095	0.882	0.936631	0.842219	0.899201
	0.3	1.16768	1.17527	1.26	0.993544	0.926731	0.932753		0.3	1.17889	1.25176	1.32	0.941782	0.893095	0.948303
	0.4	1.59073	1.60316	1.68	0.992244	0.946861	0.954262		0.4	1.60796	1.69922	1.75	0.946297	0.918835	0.97098
	0.5	2.0012	2.01542	2.09	0.992944	0.957512	0.964317		0.5	2.02487	2.12716	2.17	0.951909	0.933118	0.980259
	0.511	2.04706	2.05256	2.14	0.997316	0.956568	0.959142		0.511	2.06753	2.16795	2.22	0.953681	0.931321	0.976554
	0.6	2.39657	2.41313	2.49	0.993137	0.962476	0.969127		0.6	2.42598	2.53872	2.58	0.955592	0.940303	0.984
	0.662	2.6308	2.64188	2.72	0.995806	0.967205	0.971279		0.662	2.66347	2.77875	2.83	0.958515	0.941157	0.981891
	0.8	3.14634	3.16912	3.24	0.992815	0.971094	0.978122		0.8	3.18537	3.31669	3.35	0.960406	0.950857	0.990057
	1	3.84352	3.84218	3.94	1.00035	0.975512	0.975173		1	3.89084	3.98928	4.07	0.975324	0.95598	0.980166
	1.117	4.19727	4.20662	4.33	0.997778	0.969347	0.971506		1.117	4.24739	4.38381	4.47	0.968879	0.950198	0.980719
	1.33	4.9336	4.84469	4.99	1.01835	0.988698	0.970879		1.33	4.9927	5.03459	5.14	0.99168	0.971342	0.979491
	1.5	5.3937	5.34424	5.5	1.00925	0.980672	0.971681		1.5	5.45581	5.52996	5.65	0.98659	0.965629	0.978755
	2	6.74002	6.67566	6.87	1.00964	0.981081	0.971712		2	6.81663	6.87157	7.02	0.992005	0.971029	0.978856
	3	9.06108	8.998	9.25	1.00701	0.979576	0.972757		3	9.15575	9.23062	9.44	0.991889	0.969888	0.97782
	4	11.0912	11.0833	11.4	1.00072	0.972916	0.972216		4	11.1972	11.3067	11.6	0.990314	0.965273	0.974714
	5	12.9624	12.9822	13.3	0.998475	0.974617	0.976105		5	13.0833	13.2221	13.6	0.989498	0.962004	0.972214
	6	14.7379	14.6531	15.2	1.00579	0.969599	0.964019		6	14.8696	14.9035	15.4	0.997726	0.96556	0.967762
	6.129	15.0637	14.7468	15.4	1.02149	0.978165	0.957585		6.129	15.2014	15.0794	15.6	1.00809	0.97445	0.966626
	8	18.1384	18.1098	18.6	1.00157	0.975181	0.973647		8	18.2924	18.3245	18.9	0.99825	0.967854	0.969551
	10	21.4393	21.3685	21.8	1.00331	0.983456	0.980207		10	21.6144	21.5149	22.2	1.00462	0.973621	0.96914
	15	29.5415	28.9888	29.6	1.01907	0.998025	0.979351		15	29.7729	28.9429	30	1.02868	0.992429	0.964763
	20	37.6187	36.0417	36.8	1.04376	1.02225	0.979394		20	37.9114	35.5946	37.1	1.06509	1.02187	0.959423

## Sheet: Endosteum
	The absorbed doses to endosteum calculated by using Japanese male polygon mesh-type (JPM) and voxel-type (JM-103) phantoms for irradiation of photon with energies from 0.01 to 20 MeV in AP geometry, along with the reference values (ICRP Publication 116) based on RCP-AM. The absorbed doses to the endosteum in the photon energy range from 0.01 to 20 MeV were calculated using Equilation (1) presente…								The absorbed doses to endosteum calculated by using Japanese female polygon mesh-type (JPF) and voxel-type (JF-103) phantoms for irradiation of photon with energies from 0.01 to 20 MeV in AP geometry, along with the reference values (ICRP Publication 116) based on RCP-AF. The absorbed doses to the endosteum in the photon energy range from 0.01 to 20 MeV were calculated using Equilation (1) presen…
	Photon energy (MeV)	Absrobed doses (pSv cm2)			Absorbed dose ratio				Photon energy (MeV)	Absrobed doses (pSv cm2)			Absorbed dose ratio
		JPM	JM-103	RCP-AM	JPM/JM-103	JPM/RCP-AM	JM-103/RCP-AM			JPF	JF-103	RCP-AF	JPF/JF-103	JPF/RCP-AF	JF-103/RCP-AF
	0.01	0.000530318	0.00603925	0.00035	0.0878119	1.51519	17.255		0.01	0.000709389	0.00177688	0.0002	0.399233	3.54695	8.88441
	0.015	0.0117148	0.0252667	0.0098	0.463644	1.19538	2.57823		0.015	0.0121837	0.0214691	0.0107	0.567497	1.13866	2.00646
	0.02	0.0372075	0.0522032	0.0586	0.712745	0.634941	0.890839		0.02	0.0403474	0.0567862	0.0717	0.710514	0.562725	0.791997
	0.03	0.098383	0.109294	0.238	0.900166	0.413374	0.459219		0.03	0.110218	0.129991	0.277	0.84789	0.3979	0.469282
	0.04	0.145485	0.154523	0.346	0.941514	0.420478	0.446598		0.04	0.15982	0.179605	0.392	0.889841	0.407703	0.458175
	0.05	0.180144	0.188907	0.389	0.953612	0.463095	0.485622		0.05	0.193392	0.213402	0.434	0.906233	0.445603	0.491709
	0.06	0.211627	0.220587	0.408	0.95938	0.518694	0.540655		0.06	0.223069	0.24361	0.451	0.915683	0.494611	0.540155
	0.07	0.244491	0.252221	0.425	0.969351	0.575272	0.593461		0.07	0.254254	0.273974	0.464	0.92802	0.54796	0.590462
	0.08	0.279177	0.289601	0.442	0.964007	0.631622	0.655205		0.08	0.287677	0.310677	0.479	0.925967	0.600578	0.648595
	0.1	0.355927	0.368912	0.491	0.964804	0.724903	0.751348		0.1	0.363067	0.389648	0.524	0.931783	0.692876	0.743603
	0.15	0.572686	0.59268	0.669	0.966266	0.856033	0.885919		0.15	0.578588	0.617007	0.699	0.937733	0.827736	0.882699
	0.2	0.804416	0.831411	0.882	0.967531	0.912036	0.942643		0.2	0.810783	0.860629	0.914	0.942082	0.887071	0.941607
	0.3	1.27318	1.31227	1.33	0.970213	0.957276	0.986666		0.3	1.28126	1.35042	1.36	0.948791	0.942106	0.992954
	0.4	1.72951	1.78005	1.79	0.971608	0.966205	0.994439		0.4	1.74023	1.826	1.83	0.953026	0.950944	0.997815
	0.5	2.16904	2.22891	2.22	0.97314	0.977045	1.00401		0.5	2.18273	2.28195	2.27	0.956518	0.961553	1.00526
	0.511	2.21214	2.26583	2.27	0.976308	0.974513	0.998161		0.511	2.22748	2.31517	2.31	0.962125	0.964279	1.00224
	0.6	2.59014	2.65801	2.64	0.974469	0.981115	1.00682		0.6	2.60676	2.71769	2.69	0.959181	0.969055	1.01029
	0.662	2.83796	2.89989	2.89	0.978644	0.981993	1.00342		0.662	2.85588	2.9644	2.96	0.963392	0.964825	1.00149
	0.8	3.38331	3.4672	3.43	0.975805	0.986387	1.01084		0.8	3.40339	3.53739	3.5	0.962117	0.972396	1.01068
	1	4.11522	4.10331	4.16	1.0029	0.989235	0.986372		1	4.13857	4.17869	4.24	0.9904	0.976078	0.985539
	1.117	4.4795	4.55625	4.56	0.983157	0.982347	0.999177		1.117	4.50368	4.63783	4.64	0.971076	0.970621	0.999531
	1.33	5.25411	5.22237	5.25	1.00608	1.00078	0.994737		1.33	5.28267	5.30872	5.33	0.995093	0.991121	0.996008
	1.5	5.72769	5.64441	5.77	1.01475	0.992668	0.978235		1.5	5.75506	5.75505	5.85	1	0.983771	0.98377
	2	7.11729	6.98756	7.19	1.01857	0.989888	0.971844		2	7.15057	7.13318	7.3	1.00244	0.97953	0.977148
	3	9.50508	9.28538	9.66	1.02366	0.983963	0.961219		3	9.54478	9.51919	9.74	1.00269	0.979957	0.97733
	4	11.5914	11.2634	11.8	1.02912	0.982323	0.954526		4	11.6375	11.5871	11.9	1.00435	0.977941	0.973705
	5	13.517	13.0643	13.7	1.03466	0.986645	0.953596		5	13.5711	13.4401	13.9	1.00974	0.976339	0.966917
	6	15.3487	14.7543	15.5	1.04028	0.990239	0.951892		6	15.4096	15.1207	15.7	1.01911	0.981502	0.9631
	6.129	15.6921	15.501	15.8	1.01233	0.993173	0.981077		6.129	15.7558	15.6442	16	1.00714	0.98474	0.97776
	8	18.8698	17.8201	18.8	1.0589	1.00371	0.947879		8	18.9438	18.2497	19.1	1.03804	0.991823	0.955479
	10	22.2942	20.6672	21.8	1.07872	1.02267	0.948038		10	22.3788	21.0564	22.2	1.0628	1.00805	0.948488
	15	30.7321	26.9108	28.3	1.142	1.08594	0.950913		15	30.8503	27.0509	28.7	1.14046	1.07492	0.942539
	20	39.1664	32.1665	33.7	1.21762	1.16221	0.954495		20	38.331	31.8728	34	1.20263	1.12738	0.937434
