# Supplementary material for: Construction of new polygon mesh-type phantoms based on adult Japanese voxel phantoms
Source: PLoS One. 2024 Oct 23;19(10):e0309753. doi: 10.1371/journal.pone.0309753 (PMC13037799; doi:10.1371/journal.pone.0309753)
Supplement: S2 Data — (XLSX) [file pone.0309753.s014.xlsx]

## Sheet: 0.01MeV
	The absorbed doses, equivalent doses calculated by using JPM and the contributions of equivalent doses to effective doses for 0.01 MeV photon irradiation in AP geometry.						The absorbed doses, equivalent doses calculated by using JPF and the contributions of equivalent doses to effective doses for 0.01 MeV photon irradiation in AP geometry.						The absorbed doses, equivalent doses calculated by using JM-103 and the contributions of equivalent doses to effective doses for 0.01 MeV photon irradiation in AP geometry.						The absorbed doses, equivalent doses calculated by using JF-103 and the contributions of equivalent doses to effective doses for 0.01 MeV photon irradiation in AP geometry.
	Organs and tissues	Wt	Equivalent doses (pSv cm2)	Equivalent doses (pSv cm2) × Wt	Contribution (%) to Effective doses. Total = 100%		Organs and tissues	Wt	Equivalent doses (pSv cm2)	Equivalent doses (pSv cm2) × Wt	Contribution (%) to Effective doses. Total = 100%		Organs and tissues	Wt	Equivalent doses (pSv cm2)	Equivalent doses (pSv cm2) × Wt	Contribution (%) to Effective doses. Total = 100%		Organs and tissues	Wt	Equivalent doses (pSv cm2)	Equivalent doses (pSv cm2) × Wt	Contribution (%) to Effective doses. Total = 100%
	Active marrow	0.12	0.000682138	8.18565e-05	0.227462		Active marrow	0.12	0.000517228	6.20674e-05	0.117607		Active marrow	0.12	0.00160264	0.000192316	0.143681		Active marrow	0.12	0.000913731	0.000109648	0.140966
	Colon Wall	0.12	0.000428182	5.13818e-05	0.142779		Colon Wall	0.12	0.00345065	0.000414078	0.784603		Colon Wall	0.12	0.00036536	4.38432e-05	0.0327555		Colon Wall	0.12	0.00251231	0.000301477	0.387586
	Lung	0.12	6.50305e-06	7.80365e-07	0.00216847		Lung	0.12	6.98349e-07	8.38019e-08	0.00015879		Lung	0.12	4.02389e-06	4.82867e-07	0.000360753		Lung	0.12	2.14007e-05	2.56808e-06	0.00330159
	Stomach	0.12	0.000720124	8.64149e-05	0.240129		Stomach	0.12	0.00431026	0.000517231	0.980059		Stomach	0.12	0.000206809	2.4817e-05	0.0185409		Stomach	0.12	0.00852147	0.00102258	1.31465
	Breast	0.12	0.114753	0.0137704	38.2649		Breast	0.12	0.237303	0.0284763	53.9576		Breast	0.12	0.802859	0.0963431	71.9784		Breast	0.12	0.427295	0.0512754	65.921
	Testis	0.08	0.000306871	2.45497e-05	0.0682184		Ovary	0.08	0	0	0		Testis	0.08	0.168827	0.0135062	10.0905		Ovary	0.08	0	0	0
	Urinary Bladder Wall	0.04	8.87747e-05	3.55099e-06	0.00986744		Urinary Bladder Wall	0.04	0	0	0		Urinary Bladder Wall	0.04	1.25807e-05	5.03227e-07	0.000375963		Urinary Bladder Wall	0.04	8.17724e-06	3.27089e-07	0.000420515
	Esophargusl	0.04	0	0	0		Esophargusl	0.04	2.11724e-05	8.46895e-07	0.00160472		Esophargusl	0.04	1.90312e-05	7.61248e-07	0.000568732		Esophargusl	0.04	5.95879e-06	2.38352e-07	0.000306431
	Liver	0.04	8.96659e-05	3.58664e-06	0.00996651		Liver	0.04	0.000177453	7.09811e-06	0.0134496		Liver	0.04	5.22512e-05	2.09005e-06	0.00156149		Liver	0.04	0.000258479	1.03392e-05	0.0132923
	Thyroid	0.04	0.000973547	3.89419e-05	0.108211		Thyroid	0.04	0.00343862	0.000137545	0.260623		Thyroid	0.04	0.0029652	0.000118608	0.0886127		Thyroid	0.04	0.0393735	0.00157494	2.02478
	Endosteum	0.01	0.000387295	3.87295e-06	0.0107621		Endosteum	0.01	0.000506104	5.06104e-06	0.00958976		Endosteum	0.01	0.0308439	0.000308439	0.230437		Endosteum	0.01	0.0083362	8.3362e-05	0.107172
	Brain	0.01	0	0	0		Brain	0.01	0	0	0		Brain	0.01	0	0	0		Brain	0.01	0	0	0
	Salivary gland	0.01	0.000129018	1.29018e-06	0.00358514		Salivary gland	0.01	0.000285684	2.85684e-06	0.0054132		Salivary gland	0.01	0.0103268	0.000103268	0.0771518		Salivary gland	0.01	0.0177495	0.000177495	0.228192
	Skin	0.01	2.13952	0.0213952	59.4528		Skin	0.01	2.2474	0.022474	42.5843		Skin	0.01	2.21418	0.0221418	16.5422		Skin	0.01	2.2027	0.022027	28.3185
	Remainder						Remainder						Remainder						Remainder
	Adrenals	0.00923077	0	0	0		Adrenals	0.00923077	0	0	0		Adrenals	0.00923077	0	0	0		Adrenals	0.00923077	0	0	0
	ET Region (ET1+ET2)	0.00923077	0.0127664	0.000117844	0.327463		ET Region (ET1+ET2)	0.00923077	0.0156994	0.000144917	0.274592		ET Region (ET1+ET2)	0.00923077	0.00944715	8.72044e-05	0.0651509		ET Region (ET1+ET2)	0.00923077	0.00170636	1.5751e-05	0.0202499
	Gall Bladder	0.00923077	0	0	0		Gall Bladder	0.00923077	0	0	0		Gall Bladder	0.00923077	1.00342e-05	9.26236e-08	6.91996e-05		Gall Bladder	0.00923077	0.00137695	1.27103e-05	0.0163407
	Heart	0.00923077	0	0	0		Heart	0.00923077	0	0	0		Heart	0.00923077	2.09712e-07	1.9358e-09	1.44625e-06		Heart	0.00923077	3.09616e-06	2.85799e-08	3.67431e-05
	Kidney	0.00923077	0	0	0		Kidney	0.00923077	0	0	0		Kidney	0.00923077	0	0	0		Kidney	0.00923077	0	0	0
	Lymphatic tissue	0.00923077	0.0160087	0.000147772	0.410628		Lymphatic tissue	0.00923077	0.00698871	6.45112e-05	0.122237		Lymphatic tissue	0.00923077	0.0669798	0.000618275	0.461917		Lymphatic tissue	0.00923077	0.0988846	0.000912781	1.17349
	Muscle	0.00923077	0.0280946	0.000259335	0.720637		Muscle	0.00923077	0.0351967	0.000324892	0.615612		Muscle	0.00923077	0.036472	0.000336665	0.251524		Muscle	0.00923077	0.0214447	0.000197951	0.254491
	Oral mucosa	0.00923077	0	0	0		Oral mucosa	0.00923077	0.0152391	0.000140669	0.266542		Oral mucosa	0.00923077	0.00204583	1.88846e-05	0.0141088		Oral mucosa	0.00923077	0.00489471	4.51819e-05	0.0580871
	Pancreas	0.00923077	0	0	0		Pancreas	0.00923077	0	0	0		Pancreas	0.00923077	0	0	0		Pancreas	0.00923077	0.000593118	5.47494e-06	0.00703872
	Prostate	0.00923077	0	0	0		Uterus	0.00923077	0	0	0		Prostate	0.00923077	0	0	0		Uterus	0.00923077	0	0	0
	Small Intestine	0.00923077	1.68563e-05	1.55597e-07	0.000432371		Small Intestine	0.00923077	0.000347526	3.20793e-06	0.00607845		Small Intestine	0.00923077	0.000284121	2.62265e-06	0.0019594		Small Intestine	0.00923077	0.000847203	7.82034e-06	0.010054
	Spleen	0.00923077	0	0	0		Spleen	0.00923077	0	0	0		Spleen	0.00923077	0	0	0		Spleen	0.00923077	0	0	0
	Thymus	0.00923077	0	0	0		Thymus	0.00923077	0	0	0		Thymus	0.00923077	0	0	0		Thymus	0.00923077	0	0	0
				Effective doses (pSv cm2)						Effective doses (pSv cm2)						Effective doses (pSv cm2)						Effective doses (pSv cm2)
				0.0359869						0.0527754						0.13385						0.0777832

## Sheet: 0.015MeV
	The absorbed doses, equivalent doses calculated by using JPM and the contributions of equivalent doses to effective doses for 0.015 MeV photon irradiation in AP geometry.						The absorbed doses, equivalent doses calculated by using JPF and the contributions of equivalent doses to effective doses for 0.015 MeV photon irradiation in AP geometry.						The absorbed doses, equivalent doses calculated by using JM-103 and the contributions of equivalent doses to effective doses for 0.015 MeV photon irradiation in AP geometry.						The absorbed doses, equivalent doses calculated by using JF-103 and the contributions of equivalent doses to effective doses for 0.015 MeV photon irradiation in AP geometry.
	Organs and tissues	Wt	Equivalent doses (pSv cm2)	Equivalent doses (pSv cm2) × Wt	Contribution (%) to Effective doses. Total = 100%		Organs and tissues	Wt	Equivalent doses (pSv cm2)	Equivalent doses (pSv cm2) × Wt	Contribution (%) to Effective doses. Total = 100%		Organs and tissues	Wt	Equivalent doses (pSv cm2)	Equivalent doses (pSv cm2) × Wt	Contribution (%) to Effective doses. Total = 100%		Organs and tissues	Wt	Equivalent doses (pSv cm2)	Equivalent doses (pSv cm2) × Wt	Contribution (%) to Effective doses. Total = 100%
	Active marrow	0.12	0.012518	0.00150216	1.26022		Active marrow	0.12	0.00992685	0.00119122	0.856016		Active marrow	0.12	0.0118433	0.00142119	0.6024		Active marrow	0.12	0.0148637	0.00178364	1.04458
	Colon Wall	0.12	0.0439042	0.00526851	4.41995		Colon Wall	0.12	0.0893904	0.0107268	7.70835		Colon Wall	0.12	0.029848	0.00358175	1.51819		Colon Wall	0.12	0.0922472	0.0110697	6.48288
	Lung	0.12	0.00807968	0.000969561	0.813401		Lung	0.12	0.00432964	0.000519557	0.373355		Lung	0.12	0.00716533	0.00085984	0.36446		Lung	0.12	0.0116677	0.00140012	0.819974
	Stomach	0.12	0.0514301	0.00617161	5.17759		Stomach	0.12	0.132028	0.0158433	11.3851		Stomach	0.12	0.0425988	0.00511186	2.16676		Stomach	0.12	0.192539	0.0231047	13.5311
	Breast	0.12	0.606379	0.0727655	61.0457		Breast	0.12	0.681301	0.0817561	58.7502		Breast	0.12	1.17875	0.14145	59.9564		Breast	0.12	0.775902	0.0931083	54.5283
	Testis	0.08	0.0772398	0.00617918	5.18394		Ovary	0.08	0	0	0		Testis	0.08	0.662115	0.0529692	22.452		Ovary	0.08	4.67434e-06	3.73947e-07	0.000219
	Urinary Bladder Wall	0.04	0.0289387	0.00115755	0.97111		Urinary Bladder Wall	0.04	0.000289471	1.15789e-05	0.00832061		Urinary Bladder Wall	0.04	0.0195051	0.000780203	0.330704		Urinary Bladder Wall	0.04	0.00639164	0.000255666	0.149729
	Esophargusl	0.04	0.00589146	0.000235658	0.197702		Esophargusl	0.04	0.00536327	0.000214531	0.154163		Esophargusl	0.04	0.00740116	0.000296046	0.125485		Esophargusl	0.04	0.00821236	0.000328494	0.192381
	Liver	0.04	0.017302	0.000692079	0.580611		Liver	0.04	0.021727	0.000869081	0.624524		Liver	0.04	0.0119293	0.000477171	0.202258		Liver	0.04	0.0279021	0.00111608	0.653628
	Thyroid	0.04	0.156501	0.00626004	5.25178		Thyroid	0.04	0.228171	0.00912682	6.55857		Thyroid	0.04	0.18705	0.00748201	3.17139		Thyroid	0.04	0.369024	0.014761	8.64468
	Endosteum	0.01	0.00841554	8.41554e-05	0.0706011		Endosteum	0.01	0.00863288	8.63288e-05	0.0620362		Endosteum	0.01	0.154021	0.00154021	0.652848		Endosteum	0.01	0.122058	0.00122058	0.714827
	Brain	0.01	0	0	0		Brain	0.01	0	0	0		Brain	0.01	5.61394e-06	5.61394e-08	2.37958e-05		Brain	0.01	2.16175e-05	2.16175e-07	0.000126602
	Salivary gland	0.01	0.0166117	0.000166117	0.139361		Salivary gland	0.01	0.0205138	0.000205138	0.147413		Salivary gland	0.01	0.141999	0.00141999	0.601889		Salivary gland	0.01	0.187903	0.00187903	1.10044
	Skin	0.01	1.40046	0.0140046	11.749		Skin	0.01	1.43236	0.0143236	10.293		Skin	0.01	1.40567	0.0140567	5.95818		Skin	0.01	1.41089	0.0141089	8.26277
	Remainder						Remainder						Remainder						Remainder
	Adrenals	0.00923077	0	0	0		Adrenals	0.00923077	0.000224315	2.0706e-06	0.00148794		Adrenals	0.00923077	0	0	0		Adrenals	0.00923077	5.53505e-05	5.10927e-07	0.000299222
	ET Region (ET1+ET2)	0.00923077	0.188865	0.00174337	1.46258		ET Region (ET1+ET2)	0.00923077	0.0799804	0.000738281	0.530531		ET Region (ET1+ET2)	0.00923077	0.0678343	0.000626163	0.265411		ET Region (ET1+ET2)	0.00923077	0.0480801	0.000443817	0.259919
	Gall Bladder	0.00923077	0.010821	9.98863e-05	0.0837983		Gall Bladder	0.00923077	0.0146203	0.000134957	0.0969805		Gall Bladder	0.00923077	0.0060671	5.6004e-05	0.0237383		Gall Bladder	0.00923077	0.0789938	0.000729173	0.427036
	Heart	0.00923077	0.00165479	1.52749e-05	0.0128147		Heart	0.00923077	0.000984439	9.08713e-06	0.00653004		Heart	0.00923077	0.00166956	1.54113e-05	0.00653238		Heart	0.00923077	0.00469477	4.33364e-05	0.0253797
	Kidney	0.00923077	6.68959e-06	6.17501e-08	5.18044e-05		Kidney	0.00923077	6.88299e-05	6.35353e-07	0.000456567		Kidney	0.00923077	5.30481e-06	4.89675e-08	2.07558e-05		Kidney	0.00923077	0.000242863	2.24182e-06	0.00131291
	Lymphatic tissue	0.00923077	0.0472575	0.000436223	0.365964		Lymphatic tissue	0.00923077	0.0480154	0.000443219	0.318499		Lymphatic tissue	0.00923077	0.179162	0.00165381	0.700998		Lymphatic tissue	0.00923077	0.281918	0.00260232	1.52403
	Muscle	0.00923077	0.137194	0.0012664	1.06243		Muscle	0.00923077	0.1505	0.00138923	0.998304		Muscle	0.00923077	0.15123	0.00139597	0.591708		Muscle	0.00923077	0.127592	0.00117777	0.689754
	Oral mucosa	0.00923077	0.00724386	6.68664e-05	0.0560967		Oral mucosa	0.00923077	0.129977	0.00119979	0.86217		Oral mucosa	0.00923077	0.0513863	0.000474335	0.201056		Oral mucosa	0.00923077	0.0744173	0.000686929	0.402296
	Pancreas	0.00923077	0.000695151	6.41678e-06	0.00538327		Pancreas	0.00923077	0.0120333	0.000111076	0.0798199		Pancreas	0.00923077	0.000736896	6.80211e-06	0.0028832		Pancreas	0.00923077	0.0466215	0.000430352	0.252033
	Prostate	0.00923077	0	0	0		Uterus	0.00923077	0	0	0		Prostate	0.00923077	0	0	0		Uterus	0.00923077	3.54044e-05	3.2681e-07	0.000191394
	Small Intestine	0.00923077	0.0110695	0.00010218	0.0857222		Small Intestine	0.00923077	0.0252497	0.000233074	0.167488		Small Intestine	0.00923077	0.0247495	0.000228457	0.0968358		Small Intestine	0.00923077	0.0478759	0.000441931	0.258815
	Spleen	0.00923077	1.5013e-05	1.38582e-07	0.000116261		Spleen	0.00923077	0.000175513	1.62012e-06	0.00116422		Spleen	0.00923077	1.62931e-05	1.50398e-07	6.37491e-05		Spleen	0.00923077	0.000403511	3.72471e-06	0.00218136
	Thymus	0.00923077	0.000534899	4.93753e-06	0.00414228		Thymus	0.00923077	0.00235251	2.17155e-05	0.0156048		Thymus	0.00923077	0.00197706	1.82497e-05	0.0077355		Thymus	0.00923077	0.00575027	5.30794e-05	0.0310857
				Effective doses (pSv cm2)						Effective doses (pSv cm2)						Effective doses (pSv cm2)						Effective doses (pSv cm2)
				0.119198						0.139159						0.235922						0.170752

## Sheet: 0.02MeV
	The absorbed doses, equivalent doses calculated by using JPM and the contributions of equivalent doses to effective doses for 0.02 MeV photon irradiation in AP geometry.						The absorbed doses, equivalent doses calculated by using JPF and the contributions of equivalent doses to effective doses for 0.02 MeV photon irradiation in AP geometry.						The absorbed doses, equivalent doses calculated by using JM-103 and the contributions of equivalent doses to effective doses for 0.02 MeV photon irradiation in AP geometry.						The absorbed doses, equivalent doses calculated by using JF-103 and the contributions of equivalent doses to effective doses for 0.02 MeV photon irradiation in AP geometry.
	Organs and tissues	Wt	Equivalent doses (pSv cm2)	Equivalent doses (pSv cm2) × Wt	Contribution (%) to Effective doses. Total = 100%		Organs and tissues	Wt	Equivalent doses (pSv cm2)	Equivalent doses (pSv cm2) × Wt	Contribution (%) to Effective doses. Total = 100%		Organs and tissues	Wt	Equivalent doses (pSv cm2)	Equivalent doses (pSv cm2) × Wt	Contribution (%) to Effective doses. Total = 100%		Organs and tissues	Wt	Equivalent doses (pSv cm2)	Equivalent doses (pSv cm2) × Wt	Contribution (%) to Effective doses. Total = 100%
	Active marrow	0.12	0.0353567	0.00424281	1.94424		Active marrow	0.12	0.0318605	0.00382326	1.77198		Active marrow	0.12	0.0300223	0.00360268	1.24397		Active marrow	0.12	0.0406117	0.00487341	1.94207
	Colon Wall	0.12	0.159737	0.0191684	8.78383		Colon Wall	0.12	0.247509	0.029701	13.7657		Colon Wall	0.12	0.13914	0.0166968	5.76524		Colon Wall	0.12	0.245862	0.0295034	11.7572
	Lung	0.12	0.080869	0.00970429	4.44693		Lung	0.12	0.0511055	0.00613267	2.84233		Lung	0.12	0.0662748	0.00795298	2.74609		Lung	0.12	0.0832953	0.00999544	3.98321
	Stomach	0.12	0.18004	0.0216048	9.90029		Stomach	0.12	0.313599	0.0376319	17.4414		Stomach	0.12	0.174371	0.0209245	7.22502		Stomach	0.12	0.408019	0.0489622	19.5116
	Breast	0.12	0.728404	0.0874084	40.0544		Breast	0.12	0.732808	0.087937	40.7566		Breast	0.12	0.951027	0.114123	39.4056		Breast	0.12	0.745226	0.0894271	35.637
	Testis	0.08	0.326342	0.0261074	11.9636		Ovary	0.08	0.000229902	1.83922e-05	0.0085243		Testis	0.08	0.898384	0.0718707	24.8162		Ovary	0.08	0.00192256	0.000153805	0.0612917
	Urinary Bladder Wall	0.04	0.123663	0.00494653	2.26672		Urinary Bladder Wall	0.04	0.0137085	0.000548342	0.254142		Urinary Bladder Wall	0.04	0.116052	0.0046421	1.60287		Urinary Bladder Wall	0.04	0.0473281	0.00189312	0.754415
	Esophargusl	0.04	0.0526105	0.00210442	0.964338		Esophargusl	0.04	0.0434926	0.0017397	0.806308		Esophargusl	0.04	0.040206	0.00160824	0.55531		Esophargusl	0.04	0.0444573	0.00177829	0.708655
	Liver	0.04	0.081122	0.00324488	1.48695		Liver	0.04	0.0987379	0.00394951	1.8305		Liver	0.04	0.0658505	0.00263402	0.909501		Liver	0.04	0.117657	0.00470629	1.87547
	Thyroid	0.04	0.487525	0.019501	8.93622		Thyroid	0.04	0.58197	0.0232788	10.7891		Thyroid	0.04	0.519553	0.0207821	7.17587		Thyroid	0.04	0.698376	0.0279351	11.1322
	Endosteum	0.01	0.0262822	0.000262822	0.120437		Endosteum	0.01	0.0282164	0.000282164	0.130776		Endosteum	0.01	0.353446	0.00353446	1.22041		Endosteum	0.01	0.357066	0.00357066	1.42292
	Brain	0.01	0.000160558	1.60558e-06	0.000735746		Brain	0.01	0.000177203	1.77203e-06	0.00082129		Brain	0.01	0.001029	1.029e-05	0.00355302		Brain	0.01	0.00153495	1.53495e-05	0.00611684
	Salivary gland	0.01	0.0941343	0.000941343	0.431365		Salivary gland	0.01	0.0998187	0.000998187	0.462635		Salivary gland	0.01	0.271393	0.00271393	0.937092		Salivary gland	0.01	0.323472	0.00323472	1.28904
	Skin	0.01	0.935972	0.00935972	4.28904		Skin	0.01	0.949358	0.00949358	4.40003		Skin	0.01	0.928956	0.00928956	3.20759		Skin	0.01	0.945066	0.00945066	3.76612
	Remainder						Remainder						Remainder						Remainder
	Adrenals	0.00923077	0.00429392	3.96362e-05	0.0181631		Adrenals	0.00923077	0.010386	9.5871e-05	0.0444338		Adrenals	0.00923077	0.00078142	7.21311e-06	0.00249062		Adrenals	0.00923077	0.00913977	8.43671e-05	0.0336205
	ET Region (ET1+ET2)	0.00923077	0.318354	0.00293865	1.34662		ET Region (ET1+ET2)	0.00923077	0.157816	0.00145677	0.675174		ET Region (ET1+ET2)	0.00923077	0.131124	0.00121038	0.417932		ET Region (ET1+ET2)	0.00923077	0.152737	0.00140988	0.561842
	Gall Bladder	0.00923077	0.101463	0.000936582	0.429183		Gall Bladder	0.00923077	0.129198	0.0011926	0.55274		Gall Bladder	0.00923077	0.0740807	0.000683822	0.236117		Gall Bladder	0.00923077	0.262677	0.00242471	0.966254
	Heart	0.00923077	0.0312364	0.000288336	0.132128		Heart	0.00923077	0.0297857	0.000274945	0.12743		Heart	0.00923077	0.0311062	0.000287134	0.0991445		Heart	0.00923077	0.0529751	0.000489	0.194868
	Kidney	0.00923077	0.00230255	2.12543e-05	0.00973967		Kidney	0.00923077	0.0079845	7.3703e-05	0.0341595		Kidney	0.00923077	0.00195003	1.80002e-05	0.00621531		Kidney	0.00923077	0.0135989	0.000125528	0.0500233
	Lymphatic tissue	0.00923077	0.132086	0.00121925	0.558716		Lymphatic tissue	0.00923077	0.104928	0.000968567	0.448906		Lymphatic tissue	0.00923077	0.242986	0.00224295	0.774469		Lymphatic tissue	0.00923077	0.374676	0.00345855	1.37824
	Muscle	0.00923077	0.224666	0.00207384	0.950327		Muscle	0.00923077	0.243331	0.00224613	1.04102		Muscle	0.00923077	0.241004	0.00222465	0.768151		Muscle	0.00923077	0.223996	0.00206766	0.823967
	Oral mucosa	0.00923077	0.0925043	0.000853886	0.391288		Oral mucosa	0.00923077	0.102004	0.000941579	0.436398		Oral mucosa	0.00923077	0.0911227	0.000841132	0.290435		Oral mucosa	0.00923077	0.11083	0.00102305	0.407687
	Pancreas	0.00923077	0.0254163	0.000234612	0.10751		Pancreas	0.00923077	0.117388	0.00108358	0.502211		Pancreas	0.00923077	0.02945	0.000271846	0.0938658		Pancreas	0.00923077	0.212938	0.00196558	0.78329
	Prostate	0.00923077	0.00143228	1.3221e-05	0.00605846		Uterus	0.00923077	0.0016297	1.50434e-05	0.00697225		Prostate	0.00923077	0.00118491	1.09376e-05	0.00377666		Uterus	0.00923077	0.00357848	3.30321e-05	0.0131634
	Small Intestine	0.00923077	0.0847049	0.000781891	0.358297		Small Intestine	0.00923077	0.133173	0.00122929	0.569743		Small Intestine	0.00923077	0.118447	0.00109335	0.377524		Small Intestine	0.00923077	0.174452	0.00161033	0.64172
	Spleen	0.00923077	0.00136099	1.2563e-05	0.00575691		Spleen	0.00923077	0.0080043	7.38858e-05	0.0342442		Spleen	0.00923077	0.00188334	1.73847e-05	0.00600277		Spleen	0.00923077	0.0130023	0.000120021	0.0478289
	Thymus	0.00923077	0.0229611	0.000211949	0.0971244		Thymus	0.00923077	0.0621109	0.000573331	0.265724		Thymus	0.00923077	0.034347	0.000317049	0.109474		Thymus	0.00923077	0.0680243	0.000627916	0.250227
				Effective doses (pSv cm2)						Effective doses (pSv cm2)						Effective doses (pSv cm2)						Effective doses (pSv cm2)
				0.218224						0.215762						0.289611						0.250939

## Sheet: 0.03MeV
	The absorbed doses, equivalent doses calculated by using JPM and the contributions of equivalent doses to effective doses for 0.03 MeV photon irradiation in AP geometry.						The absorbed doses, equivalent doses calculated by using JPF and the contributions of equivalent doses to effective doses for 0.03 MeV photon irradiation in AP geometry.						The absorbed doses, equivalent doses calculated by using JM-103 and the contributions of equivalent doses to effective doses for 0.03 MeV photon irradiation in AP geometry.						The absorbed doses, equivalent doses calculated by using JF-103 and the contributions of equivalent doses to effective doses for 0.03 MeV photon irradiation in AP geometry.
	Organs and tissues	Wt	Equivalent doses (pSv cm2)	Equivalent doses (pSv cm2) × Wt	Contribution (%) to Effective doses. Total = 100%		Organs and tissues	Wt	Equivalent doses (pSv cm2)	Equivalent doses (pSv cm2) × Wt	Contribution (%) to Effective doses. Total = 100%		Organs and tissues	Wt	Equivalent doses (pSv cm2)	Equivalent doses (pSv cm2) × Wt	Contribution (%) to Effective doses. Total = 100%		Organs and tissues	Wt	Equivalent doses (pSv cm2)	Equivalent doses (pSv cm2) × Wt	Contribution (%) to Effective doses. Total = 100%
	Active marrow	0.12	0.0817541	0.00981049	3.09768		Active marrow	0.12	0.0855238	0.0102629	3.51373		Active marrow	0.12	0.0696493	0.00835791	2.45277		Active marrow	0.12	0.0918147	0.0110178	3.46242
	Colon Wall	0.12	0.331105	0.0397326	12.5456		Colon Wall	0.12	0.416859	0.0500231	17.1266		Colon Wall	0.12	0.318592	0.038231	11.2195		Colon Wall	0.12	0.381938	0.0458326	14.4032
	Lung	0.12	0.266935	0.0320322	10.1142		Lung	0.12	0.212787	0.0255344	8.74231		Lung	0.12	0.232987	0.0279584	8.20487		Lung	0.12	0.255856	0.0307027	9.64857
	Stomach	0.12	0.351292	0.042155	13.3105		Stomach	0.12	0.449896	0.0539875	18.4839		Stomach	0.12	0.364944	0.0437933	12.8519		Stomach	0.12	0.514916	0.0617899	19.418
	Breast	0.12	0.530634	0.0636761	20.1059		Breast	0.12	0.540038	0.0648045	22.1874		Breast	0.12	0.576193	0.0691432	20.2912		Breast	0.12	0.521878	0.0626254	19.6805
	Testis	0.08	0.565908	0.0452727	14.2949		Ovary	0.08	0.0398311	0.00318649	1.09097		Testis	0.08	0.807069	0.0645656	18.9479		Ovary	0.08	0.0560447	0.00448357	1.409
	Urinary Bladder Wall	0.04	0.291322	0.0116529	3.67942		Urinary Bladder Wall	0.04	0.128463	0.00513853	1.7593		Urinary Bladder Wall	0.04	0.275315	0.0110126	3.23184		Urinary Bladder Wall	0.04	0.184851	0.00739405	2.32364
	Esophargusl	0.04	0.153511	0.00614045	1.93886		Esophargusl	0.04	0.155788	0.00623154	2.13352		Esophargusl	0.04	0.119822	0.00479287	1.40655		Esophargusl	0.04	0.132743	0.00530971	1.66862
	Liver	0.04	0.233335	0.00933341	2.94704		Liver	0.04	0.260515	0.0104206	3.56774		Liver	0.04	0.21424	0.00856959	2.51489		Liver	0.04	0.289714	0.0115886	3.6418
	Thyroid	0.04	0.632149	0.025286	7.98409		Thyroid	0.04	0.693401	0.027736	9.49609		Thyroid	0.04	0.653826	0.026153	7.67505		Thyroid	0.04	0.723176	0.028927	9.09055
	Endosteum	0.01	0.0698315	0.000698315	0.220494		Endosteum	0.01	0.0778712	0.000778712	0.26661		Endosteum	0.01	0.786964	0.00786964	2.30948		Endosteum	0.01	0.874644	0.00874644	2.74864
	Brain	0.01	0.0166981	0.000166982	0.0527247		Brain	0.01	0.0165981	0.000165981	0.0568276		Brain	0.01	0.0340419	0.000340419	0.0999016		Brain	0.01	0.0389512	0.000389512	0.122407
	Salivary gland	0.01	0.201377	0.00201377	0.635851		Salivary gland	0.01	0.199383	0.00199383	0.682636		Salivary gland	0.01	0.292498	0.00292498	0.858385		Salivary gland	0.01	0.321772	0.00321772	1.01119
	Skin	0.01	0.53083	0.0053083	1.67611		Skin	0.01	0.538126	0.00538126	1.8424		Skin	0.01	0.525927	0.00525927	1.54342		Skin	0.01	0.541376	0.00541376	1.70132
	Remainder						Remainder						Remainder						Remainder
	Adrenals	0.00923077	0.0741046	0.000684043	0.215988		Adrenals	0.00923077	0.125105	0.00115481	0.395378		Adrenals	0.00923077	0.048398	0.00044675	0.131106		Adrenals	0.00923077	0.120016	0.00110784	0.348147
	ET Region (ET1+ET2)	0.00923077	0.361086	0.00333311	1.05243		ET Region (ET1+ET2)	0.00923077	0.228889	0.00211282	0.723373		ET Region (ET1+ET2)	0.00923077	0.230577	0.0021284	0.624616		ET Region (ET1+ET2)	0.00923077	0.277588	0.00256235	0.805238
	Gall Bladder	0.00923077	0.299569	0.00276525	0.873134		Gall Bladder	0.00923077	0.352978	0.00325826	1.11554		Gall Bladder	0.00923077	0.276483	0.00255215	0.748972		Gall Bladder	0.00923077	0.458397	0.00423135	1.32974
	Heart	0.00923077	0.194566	0.00179599	0.567087		Heart	0.00923077	0.198861	0.00183564	0.628475		Heart	0.00923077	0.190343	0.00175701	0.515625		Heart	0.00923077	0.240477	0.00221978	0.697584
	Kidney	0.00923077	0.0647218	0.000597432	0.18864		Kidney	0.00923077	0.111711	0.00103118	0.353048		Kidney	0.00923077	0.0585018	0.000540017	0.158477		Kidney	0.00923077	0.12865	0.00118754	0.373193
	Lymphatic tissue	0.00923077	0.277509	0.00256162	0.808836		Lymphatic tissue	0.00923077	0.223161	0.00205995	0.705271		Lymphatic tissue	0.00923077	0.306296	0.00282735	0.829733		Lymphatic tissue	0.00923077	0.399027	0.00368332	1.15751
	Muscle	0.00923077	0.284227	0.00262364	0.828418		Muscle	0.00923077	0.306319	0.00282756	0.968081		Muscle	0.00923077	0.296032	0.0027326	0.801928		Muscle	0.00923077	0.292378	0.00269887	0.848142
	Oral mucosa	0.00923077	0.156135	0.00144124	0.455075		Oral mucosa	0.00923077	0.169771	0.00156712	0.53654		Oral mucosa	0.00923077	0.108224	0.000998993	0.293171		Oral mucosa	0.00923077	0.124851	0.00115247	0.362172
	Pancreas	0.00923077	0.196295	0.00181195	0.572127		Pancreas	0.00923077	0.36032	0.00332603	1.13875		Pancreas	0.00923077	0.197338	0.00182158	0.534574		Pancreas	0.00923077	0.434495	0.00401073	1.2604
	Prostate	0.00923077	0.070095	0.000647031	0.204301		Uterus	0.00923077	0.0527503	0.000486926	0.166711		Prostate	0.00923077	0.0506216	0.000467277	0.13713		Uterus	0.00923077	0.0726761	0.000670856	0.210822
	Small Intestine	0.00923077	0.28461	0.00262717	0.829534		Small Intestine	0.00923077	0.339846	0.00313704	1.07404		Small Intestine	0.00923077	0.311521	0.00287558	0.843888		Small Intestine	0.00923077	0.36559	0.00337467	1.06052
	Spleen	0.00923077	0.045486	0.000419871	0.132575		Spleen	0.00923077	0.0807808	0.000745669	0.255297		Spleen	0.00923077	0.0553868	0.000511263	0.150039		Spleen	0.00923077	0.120394	0.00111133	0.349243
	Thymus	0.00923077	0.229332	0.00211691	0.668418		Thymus	0.00923077	0.313089	0.00289005	0.989478		Thymus	0.00923077	0.230009	0.00212316	0.623077		Thymus	0.00923077	0.299026	0.00276024	0.867426
				Effective doses (pSv cm2)						Effective doses (pSv cm2)						Effective doses (pSv cm2)						Effective doses (pSv cm2)
				0.316704						0.292078						0.340754						0.31821
